# Supplementary material for: Osteoclasts protect bone blood vessels against senescence through the angiogenin/plexin-B2 axis
Source: Nat Commun. 2021 Mar 23;12:1832. doi: 10.1038/s41467-021-22131-1 (PMC7987975; doi:10.1038/s41467-021-22131-1)
Supplement: Supplementary file 4 — Source Data [file 41467_2021_22131_MOESM4_ESM.xlsx]

## Sheet: Figure 1
Figure 1c
	Vehicle	Vehicle	Vehicle	Vehicle	Vehicle	MPS	MPS	MPS	MPS	MPS
	5.32	4.56	4.69	6.97	2.43	23.93	20.34	14.3	21.48	17.62
Figure 1e
	Vehicle	Vehicle	Vehicle	Vehicle	Vehicle	Vehicle	MPS	MPS	MPS	MPS	MPS	MPS
	12	24	11	14	16	7	49	60	56	45	57	61
Figure 1f
	Vehicle	Vehicle	Vehicle	Vehicle	Vehicle	Vehicle	MPS	MPS	MPS	MPS	MPS	MPS
	25	23	17	29	13	20	57	55	53	44	59	51
Figure 1h
	Vehicle	Vehicle	Vehicle	Vehicle	Vehicle	Vehicle	MPS	MPS	MPS	MPS	MPS	MPS
	28	35	25	19	24	22	45	48	42	40	42	37
Figure 1i
	Vehicle	Vehicle	Vehicle	Vehicle	Vehicle	MPS	MPS	MPS	MPS	MPS
	16	19	16	13	17	27	33	30	31	35
Figure 1k
	Vehicle	Vehicle	Vehicle	Vehicle	Vehicle	MPS	MPS	MPS	MPS	MPS
	1.03	0.92	0.97	0.89	1.2	0.32	0.43	0.5	0.35	0.49
Figure 1l
	Vehicle	Vehicle	Vehicle	Vehicle	Vehicle	MPS	MPS	MPS	MPS	MPS
	1.01	1.09	1.02	1.09	0.88	0.56	0.45	0.79	0.7	0.65

## Sheet: Figure 2
Figure 2b
	Vehicle						MPS
1W	6	7	9	10	11	9	10	13	15	17	15	12
2W	6	8	10	9	8	6	37	40	35	34	32	35
3W	9	11	12	12	11	10	25	24	28	23	25	23
Figure 2d
	Vehicle						MPS
1W	6	5	6	7	6	5	18	15	16	15	19	17
2W	6	6	5	4	5	7	13	17	16	15	16	15
3W	9	7	9	8	9	6	17	15	16	14	12	15
Figure 2f
	Vehicle	Vehicle	Vehicle	Vehicle	MPS	MPS	MPS	MPS
	7.13	5.69	8.2	8.36	35	41.23	32.11	34.71
Figure 2i
	Vehicle	Vehicle	Vehicle	Vehicle	MPS	MPS	MPS	MPS
	12.78	11.32	10.38	12.52	17.5	19.63	25.36	16.59
Figure 2j
	Vehicle	Vehicle	Vehicle	Vehicle	Vehicle	MPS	MPS	MPS	MPS	MPS
	1.02	1.09	1.13	0.85	0.91	0.69	0.74	0.73	0.91	0.89
Figure 2k
	Vehicle	Vehicle	Vehicle	Vehicle	Vehicle	MPS	MPS	MPS	MPS	MPS
	1.21	1.18	0.98	0.9	0.73	2.19	1.75	1.69	1.98	1.83
Figure 2l
	Vehicle	Vehicle	Vehicle	Vehicle	Vehicle	Vehicle	MPS	MPS	MPS	MPS	MPS	MPS
	1.06	1.59	1.43	0.62	0.57	0.73	2.86	2.56	3.65	2.79	2.83	2.23
Figure 2m
	Vehicle	Vehicle	Vehicle	Vehicle	Vehicle	Vehicle	MPS	MPS	MPS	MPS	MPS	MPS
	1	0.9	0.94	1.02	1.1	1.05	1.2	1.09	1.14	1.23	0.83	0.94
Figure 2p
	Vehicle	Vehicle	Vehicle	Vehicle	Vehicle	Vehicle	Vehicle	Vehicle	Vehicle	MPS	MPS	MPS	MPS	MPS	MPS	MPS	MPS	MPS
Metaphysis	0.97	1.1	0.95	0.9	1.02	0.93	1.1	1.08	0.92	0.6	0.65	0.5	0.6	0.69	0.83	0.63	0.67	0.79
Figure 2r
	Vehicle	Vehicle	Vehicle	Vehicle	Vehicle	Vehicle	Vehicle	Vehicle	Vehicle	MPS	MPS	MPS	MPS	MPS	MPS	MPS	MPS	MPS
	1.03	1.07	0.95	0.91	0.85	1.15	1.06	1.33	0.66	0.82	0.85	0.6	0.8	0.95	1.05	0.69	0.83	0.89

## Sheet: Figure 3
Figure 3b
	Vehicle 1W	Vehicle 1W	Vehicle 1W	Vehicle 1W	Vehicle 1W	Vehicle 1W	Vehicle 1W	Vehicle 1W	MPS 1W	MPS 1W	MPS 1W	MPS 1W	MPS 1W	MPS 1W	MPS 1W	MPS 1W	Vehicle 3W	Vehicle 3W	Vehicle 3W	Vehicle 3W	Vehicle 3W	Vehicle 3W	Vehicle 3W	Vehicle 3W	MPS 3W	MPS 3W	MPS 3W	MPS 3W	MPS 3W	MPS 3W	MPS 3W	MPS 3W
	1.21	1.1	0.94	1.12	0.74	0.96	1.05	0.88	0.7	0.63	0.59	0.4	0.45	0.58	0.52	0.65	0.8	0.7	0.68	0.72	0.9	0.65	0.74	0.78	0.3	0.35	0.37	0.4	0.32	0.28	0.25	0.33
Figure 3c
	Vehicle 1W	Vehicle 1W	Vehicle 1W	Vehicle 1W	Vehicle 1W	Vehicle 1W	Vehicle 1W	Vehicle 1W	MPS 1W	MPS 1W	MPS 1W	MPS 1W	MPS 1W	MPS 1W	MPS 1W	MPS 1W	Vehicle 3W	Vehicle 3W	Vehicle 3W	Vehicle 3W	Vehicle 3W	Vehicle 3W	Vehicle 3W	Vehicle 3W	MPS 3W	MPS 3W	MPS 3W	MPS 3W	MPS 3W	MPS 3W	MPS 3W	MPS 3W
	1.06	1.16	0.82	0.87	1.11	0.95	1.2	0.83	0.91	0.85	0.9	0.94	0.97	1.05	0.83	0.88	0.65	76	0.7	0.49	0.63	0.68	0.72	0.6	0.35	0.3	0.37	0.45	0.38	0.43	0.53	0.4
Figure 3e
	Vehicle	Vehicle	Vehicle	Vehicle	Vehicle	Vehicle	MPS	MPS	MPS	MPS	MPS	MPS
	0.152	0.143	0.163	0.217	0.151	0.174	0.039	0.033	0.027	0.029	0.03	0.026
Figure 3f
	Vehicle	Vehicle	Vehicle	Vehicle	Vehicle	Vehicle	MPS	MPS	MPS	MPS	MPS	MPS
	2.129	2.437	2.791	2.576	2.366	2.414	1.745	2.096	1.957	1.976	1.564	2.46
Figure 3h
	Vehicle 1W	Vehicle 1W	Vehicle 1W	Vehicle 1W	Vehicle 1W	Vehicle 1W	Vehicle 1W	Vehicle 1W	MPS 1W	MPS 1W	MPS 1W	MPS 1W	MPS 1W	MPS 1W	MPS 1W	MPS 1W	Vehicle 3W	Vehicle 3W	Vehicle 3W	Vehicle 3W	Vehicle 3W	Vehicle 3W	Vehicle 3W	Vehicle 3W	MPS 3W	MPS 3W	MPS 3W	MPS 3W	MPS 3W	MPS 3W	MPS 3W	MPS 3W
	45	50	42	35	43	40	48	52	40	35	43	35	38	42	43	39	40	45	35	35	45	43	42	48	15	20	25	13	18	19	22	23
Figure 3i
	Vehicle 1W	Vehicle 1W	Vehicle 1W	Vehicle 1W	Vehicle 1W	Vehicle 1W	Vehicle 1W	Vehicle 1W	MPS 1W	MPS 1W	MPS 1W	MPS 1W	MPS 1W	MPS 1W	MPS 1W	MPS 1W	Vehicle 3W	Vehicle 3W	Vehicle 3W	Vehicle 3W	Vehicle 3W	Vehicle 3W	Vehicle 3W	Vehicle 3W	MPS 3W	MPS 3W	MPS 3W	MPS 3W	MPS 3W	MPS 3W	MPS 3W	MPS 3W
	35	25	30	38	33	29	29	32	20	25	20	22	28	25	23	27	18	22	15	25	15	18	17	22	8	13	5	7	6	8	7	10
Figure 3k
	WT	WT	WT	WT	WT	WT	p16-iKO	p16-iKO	p16-iKO	p16-iKO	p16-iKO	p16-iKO	WT+MPS	WT+MPS	WT+MPS	WT+MPS	WT+MPS	WT+MPS	p16-iKO+MPS	p16-iKO+MPS	p16-iKO+MPS	p16-iKO+MPS	p16-iKO+MPS	p16-iKO+MPS
	10.153	5.879	7.635	9.023	7.654	8.326	5.239	4.587	6.354	7.312	4.653	5.12	35.659	42.03	35.68	36.647	33.782	32.24	7.135	6.389	5.912	8.65	10.36	5.628
Figure 3m
	WT	WT	WT	WT	WT	WT	WT	p16-iKO	p16-iKO	p16-iKO	p16-iKO	p16-iKO	p16-iKO	p16-iKO	WT+MPS	WT+MPS	WT+MPS	WT+MPS	WT+MPS	WT+MPS	WT+MPS	p16-iKO+MPS	p16-iKO+MPS	p16-iKO+MPS	p16-iKO+MPS	p16-iKO+MPS	p16-iKO+MPS	p16-iKO+MPS
	1.04	1.12	1.08	0.86	0.97	0.92	1.02	1.15	1.2	1.3	1.13	1.09	1.05	0.92	0.64	0.52	0.4	0.65	0.57	0.49	0.56	0.79	0.9	0.83	0.87	0.96	1.05	0.89
Figure 3o
	WT	WT	WT	WT	WT	WT	p16-iKO	p16-iKO	p16-iKO	p16-iKO	p16-iKO	p16-iKO	WT+MPS	WT+MPS	WT+MPS	WT+MPS	WT+MPS	WT+MPS	p16-iKO+MPS	p16-iKO+MPS	p16-iKO+MPS	p16-iKO+MPS	p16-iKO+MPS	p16-iKO+MPS
	45	52	43	42	40	48	36	42	35	36	43	45	25	22	25	26	23	20	46	38	39	40	41	35

## Sheet: Figure 4
Figure 4c
	Young	Young	Young	Young	Young	Young	Young	Adult	Adult	Adult	Adult	Adult	Adult	Adult
	50	52	53	52	54	45	59	25	28	20	21	23	22	21
Figure 4e
	Vehicle	Vehicle	Vehicle	Vehicle	Vehicle	Vehicle	Vehicle	MPS	MPS	MPS	MPS	MPS	MPS	MPS
	65	72	78	73	67	65	63	28	22	25	25	19	37	18
Figure 4f
	Vehicle	Vehicle	Vehicle	Vehicle	Vehicle	Vehicle	Vehicle	MPS	MPS	MPS	MPS	MPS	MPS	MPS
	20	14	20	18	23	25	22	17	12	13	18	20	21	20
Figure 4h
	Vehicle	Vehicle	Vehicle	Vehicle	Vehicle	Vehicle	Vehicle	MPS	MPS	MPS	MPS	MPS	MPS	MPS
	32	28	29	35	33	30	37	5	10	9	8	11	10	14
Figure 4i
	Vehicle	Vehicle	Vehicle	Vehicle	Vehicle	Vehicle	Vehicle	MPS	MPS	MPS	MPS	MPS	MPS	MPS
	60.3	53.4	62.3	67.9	68.4	59.5	57.2	44.3	39.4	40.8	41.6	42.7	37.5	34.9
Figure 4k
	Vehicle	Vehicle	Vehicle	Vehicle	Vehicle	Vehicle	Vehicle	MPS	MPS	MPS	MPS	MPS	MPS	MPS
	15	19	20	22	25	22	18	15	14	10	15	16	16	18
Figure 4l
	Vehicle	Vehicle	Vehicle	Vehicle	Vehicle	Vehicle	Vehicle	MPS	MPS	MPS	MPS	MPS	MPS	MPS
	56.3	46.5	48.6	52.3	55.4	57.9	51.6	52.3	58.9	63.4	58.6	50.2	53.4	56.3

## Sheet: Figure 5
Figure 5c-i
	Vehicle	Vehicle	Vehicle	Vehicle	Vehicle	Vehicle	Vehicle	Vehicle	MPS	MPS	MPS	MPS	MPS	MPS	MPS	MPS	MPS+RU486	MPS+RU486	MPS+RU486	MPS+RU486	MPS+RU486	MPS+RU486	MPS+RU486	MPS+RU486
	78	75	74	78	81	85	68	72	15	16	18	20	21	18	19	13	74	74	78	75	80	85	72	67
Figure 5c-ii
	Vehicle	Vehicle	Vehicle	Vehicle	Vehicle	Vehicle	Vehicle	Vehicle	MPS	MPS	MPS	MPS	MPS	MPS	MPS	MPS	MPS+RU486	MPS+RU486	MPS+RU486	MPS+RU486	MPS+RU486	MPS+RU486	MPS+RU486	MPS+RU486
	80	78	84	88	81	76	70	75	72	75	73	79	74	73	83	70	73	82	81	81	75	70	70	72
Figure 5d-i
	Vehicle	Vehicle	Vehicle	Vehicle	Vehicle	Vehicle	Vehicle	Vehicle	MPS	MPS	MPS	MPS	MPS	MPS	MPS	MPS	MPS+RU486	MPS+RU486	MPS+RU486	MPS+RU486	MPS+RU486	MPS+RU486	MPS+RU486	MPS+RU486
	1.04	1	0.89	0.87	1.17	0.98	1.14	0.92	0.25	0.26	0.31	0.2	0.28	0.19	0.2	0.35	0.85	0.93	0.75	0.76	0.89	0.95	0.9	0.84
Figure 5d-ii
	Vehicle	Vehicle	Vehicle	Vehicle	Vehicle	Vehicle	Vehicle	Vehicle	MPS	MPS	MPS	MPS	MPS	MPS	MPS	MPS	MPS+RU486	MPS+RU486	MPS+RU486	MPS+RU486	MPS+RU486	MPS+RU486	MPS+RU486	MPS+RU486
	0.97	0.93	0.9	1.11	0.94	1.05	0.99	1.2	1.17	1.08	1.21	1.02	1.12	0.93	0.95	1.21	1.08	0.9	0.83	0.95	0.95	0.9	1.09	1.12

## Sheet: Figure 6
Figure 6b
DMEM	CONTROL-CM	PTH-CM	ALN-CM	MPS-CM	MPS-CM+RU486
312.4	6869.6	9477.4	2392.2	2694.8	7967.4
100.5	7727.5	10800.1	3078.9	2093.4	6000.6
285.6	6538.1	9865.9	3268.7	3697.2	6327.5
269.4	8265.8	12657.7	1689.2	2549.9	5967.2
315.9	8369.3	11697.8	3549.4	2369.9	5867.9
324.8	6356.4	11364.9	2968	1869.7	6978.4
229.2	7265.8	8364.4	3067.4	1678.5	6321.6
169.3	7268.5	9687.5	3165.6	2268.3	5769.3
Figure 6c
DMEM	rh-ANG	CONTROL-CM	PTH-CM	ALN-CM	MPS-CM
0.95	3.55	3	3.58	1.62	1.54
1.08	3.62	2.76	3.39	1.74	1.25
1.05	3.89	2.84	3.2	1.85	1.45
1.03	3.92	2.96	2.85	1.93	1.39
0.8	3.21	3.52	2.63	1.79	1.14
1.2	2.83	3.73	3.04	2.08	1.76
0.89	3.47	3.49	2.55	2.12	1.68
1.3	3.49	2.97	3.84	1.45	1.64
0.76	4.01	2.71	3.75	1.59	1.38
Figure 6e
DMEM	rh-ANG	CONTROL-CM	PTH-CM	ALN-CM	MPS-CM
200.89	1600.78	1005.64	1300.31	500.46	400.43
170.74	1300.65	1060.81	989.89	510.53	450.14
150.34	1500.37	850.39	1400.34	530.27	460.64
245.28	1456.35	1200.46	1164.92	453.93	431.38
368.67	1267.15	1060.55	1067.73	765.18	352.87
195.91	1468.54	980.79	1364.35	698.26	598.17
145.17	1369.78	954.21	1269.48	652.45	389.92
130.23	1569.28	850.18	1167.63	600.38	421.1
210.28	1468.49	1000.84	1240.28	589.92	410.76

## Sheet: Figure 7
Figure 7c
	Vehicle	Vehicle	Vehicle	Vehicle	Vehicle	Vehicle	MPS	MPS	MPS	MPS	MPS	MPS
	45.25	36.69	51.43	43.18	38.37	42.25	10.5	10.16	5.45	12.17	11.36	13.43
Figure 7d
	Vehicle	Vehicle	Vehicle	Vehicle	Vehicle	Vehicle	MPS	MPS	MPS	MPS	MPS	MPS
	53.21	55.69	57.73	53.94	48.46	7.17	62.49	60.62	50.37	49.34	62.21	52.19
Figure 7l
Control IgG	26-2F	mAb17
1320.49	469.76	653.49
1456.35	532.43	785.65
1236.24	436.35	736.34
1669.63	789.37	653.38
1368.43	732.18	465.17
1469.16	583.93	632.92
1479.49	512.91	539.83
1563.62	534.38	521.34
1536.89	613.46	536.46

## Sheet: Figure 8
Figure 8b
	Vehicle	Vehicle	Vehicle	Vehicle	Vehicle	Vehicle	Vehicle	rhANG	rhANG	rhANG	rhANG	rhANG	rhANG	rhANG	MPS	MPS	MPS	MPS	MPS	MPS	MPS	MPS+rhANG	MPS+rhANG	MPS+rhANG	MPS+rhANG	MPS+rhANG	MPS+rhANG	MPS+rhANG
	13.56	12.03	16.13	15.49	11.97	13.85	14.2	15.39	12.34	10.21	15.28	11.57	13.8	14.2	30.28	35.94	32.68	30.52	31.28	37.44	32.65	15.63	16.52	16.48	14.87	1869	20.47	21.96
Figure 8d
	Vehicle	Vehicle	Vehicle	Vehicle	Vehicle	Vehicle	Vehicle	rhANG	rhANG	rhANG	rhANG	rhANG	rhANG	rhANG	MPS	MPS	MPS	MPS	MPS	MPS	MPS	MPS+rhANG	MPS+rhANG	MPS+rhANG	MPS+rhANG	MPS+rhANG	MPS+rhANG	MPS+rhANG
	1.1	1.12	1.06	0.88	0.96	1.07	0.8	1.15	1.2	0.86	0.75	1.09	1.13	0.92	0.64	0.57	0.5	0.47	0.69	0.64	0.59	0.82	0.9	0.86	0.73	0.67	1.16	0.79
Figure 8f
	Vehicle	Vehicle	Vehicle	Vehicle	Vehicle	Vehicle	Vehicle	rhANG	rhANG	rhANG	rhANG	rhANG	rhANG	rhANG	MPS	MPS	MPS	MPS	MPS	MPS	MPS	MPS+rhANG	MPS+rhANG	MPS+rhANG	MPS+rhANG	MPS+rhANG	MPS+rhANG	MPS+rhANG
	87	72	84	83	79	70	78	92	85	80	79	85	77	86	23	21	29	33	20	29	42	62	59	65	63	50	47	52
Figure 8i
	Vehicle	Vehicle	Vehicle	Vehicle	Vehicle	Vehicle	Vehicle	Vehicle	rhANG	rhANG	rhANG	rhANG	rhANG	rhANG	rhANG	rhANG	MPS	MPS	MPS	MPS	MPS	MPS	MPS	MPS	MPS+rhANG	MPS+rhANG	MPS+rhANG	MPS+rhANG	MPS+rhANG	MPS+rhANG	MPS+rhANG	MPS+rhANG
	15.58	16.56	17.24	18.65	15.24	15.62	12.64	18.56	15.69	17.26	16.32	17.65	14.68	19.67	13.65	15.37	7.55	9.05	13.64	8.66	10.67	11.69	7.64	6.98	15.65	13.56	12.67	9.91	13.69	12.97	15.67	14.65
Figure 8j
	Vehicle	Vehicle	Vehicle	Vehicle	Vehicle	Vehicle	Vehicle	Vehicle	rhANG	rhANG	rhANG	rhANG	rhANG	rhANG	rhANG	rhANG	MPS	MPS	MPS	MPS	MPS	MPS	MPS	MPS	MPS+rhANG	MPS+rhANG	MPS+rhANG	MPS+rhANG	MPS+rhANG	MPS+rhANG	MPS+rhANG	MPS+rhANG
	65.47	65.32	64.27	63.79	67.88	62.31	57.18	56.95	65.75	70.25	75.64	59.38	58.49	63.72	60.25	68.69	37.29	42.59	43.37	50.92	50.46	43.67	41.21	52.73	57.62	56.34	53.79	53.48	50.13	52.28	57.84	49.63
Figure 8k
	Vehicle	Vehicle	Vehicle	Vehicle	Vehicle	Vehicle	Vehicle	Vehicle	rhANG	rhANG	rhANG	rhANG	rhANG	rhANG	rhANG	rhANG	MPS	MPS	MPS	MPS	MPS	MPS	MPS	MPS	MPS+rhANG	MPS+rhANG	MPS+rhANG	MPS+rhANG	MPS+rhANG	MPS+rhANG	MPS+rhANG	MPS+rhANG
	3.14	2.76	2.65	2.46	2.82	3.13	2.98	2.7	3.46	2.55	3.22	2.69	2.88	2.38	3.15	2.73	1.85	2.34	2.16	1.92	2.16	2.28	1.42	2.53	2.54	2.45	2.63	2.88	2.72	2.43	2.65	2.71
Figure 8l
	Vehicle	Vehicle	Vehicle	Vehicle	Vehicle	Vehicle	Vehicle	Vehicle	rhANG	rhANG	rhANG	rhANG	rhANG	rhANG	rhANG	rhANG	MPS	MPS	MPS	MPS	MPS	MPS	MPS	MPS	MPS+rhANG	MPS+rhANG	MPS+rhANG	MPS+rhANG	MPS+rhANG	MPS+rhANG	MPS+rhANG	MPS+rhANG
	244.15	270.87	280.62	272.46	271.13	310.92	283.73	296.25	250.63	260.34	260.28	276.73	264.35	280.39	267.92	231.75	298.13	325.76	314.85	294.35	305.49	321.52	364.43	345.29	279.53	283.82	274.16	273.27	278.38	272.49	264.92	295.64
Figure 8n
	Vehicle	Vehicle	Vehicle	Vehicle	Vehicle	Vehicle	rhANG	rhANG	rhANG	rhANG	rhANG	rhANG	MPS	MPS	MPS	MPS	MPS	MPS	MPS+rhANG	MPS+rhANG	MPS+rhANG	MPS+rhANG	MPS+rhANG	MPS+rhANG
	27.65	28.09	32.18	30.92	28.64	33.56	28.47	29.46	33.24	27.91	25.63	27.52	6.85	5.67	7.92	8.26	6.43	9.87	18.54	20.39	15.97	17.82	16.46	17.62
Figure 8p
	Vehicle	Vehicle	Vehicle	Vehicle	Vehicle	Vehicle	rhANG	rhANG	rhANG	rhANG	rhANG	rhANG	MPS	MPS	MPS	MPS	MPS	MPS	MPS+rhANG	MPS+rhANG	MPS+rhANG	MPS+rhANG	MPS+rhANG	MPS+rhANG
	9.64	6.56	7.81	7.45	8.39	7.27	10.52	7.94	7.62	6.53	8.28	9.59	1.55	2.34	2.56	3.05	3.32	2.97	5.26	5.33	6.34	5.22	4.96	3.24

## Sheet: Supplementary Figure 1
Figure S1b
	Vehicle	Vehicle	Vehicle	Vehicle	Vehicle	Vehicle	MPS	MPS	MPS	MPS	MPS	MPS
	7	9	6	8	8	7	6	12	8	5	7	8

## Sheet: Supplementary Figure 2
Figure S2a
	Vehicle	Vehicle	Vehicle	Vehicle	Vehicle	MPS	MPS	MPS	MPS	MPS
	2.52	2.03	2.18	2.34	2.47	1.73	1.45	1.53	1.32	1.49
Figure S2b
	Vehicle	Vehicle	Vehicle	Vehicle	Vehicle	MPS	MPS	MPS	MPS	MPS
	1.58	1.93	1.8	1.65	1.32	1.45	1.42	1.36	1.05	1.35

[truncated: 7 more sheets: Supplementary Figure 3, Supplementary Figure 4, Supplementary Figure 5, Supplementary Figure 6, Supplementary Figure 7, Supplementary Figure 9, Supplementary Figure 10]
